# Supplementary material for: The Nuclear Transporter Transportin-3 Functions Under Oxidative Stress
Source: Cells. 2026 Apr 17;15(8):708. doi: 10.3390/cells15080708 (PMC13114304; doi:10.3390/cells15080708)
Supplement: Supplementary file 1 [file cells-15-00708-s001.zip]

Archive with 6 entries (5 files):
- Supplementary Figures/
- Supplementary Figures/.DS_Store
- __MACOSX/Supplementary Figures/._.DS_Store
- Supplementary Figures/SupplementaryFigure2.png
- __MACOSX/Supplementary Figures/._SupplementaryFigure2.png
- Supplementary Figures/SupplementaryFigure1.png
